# Supplementary material for: The Potential of Soluble Proteins in High-Moisture Soy Protein–Gluten Extrudates Preparation
Source: Polymers (Basel). 2023 Dec 12;15(24):4686. doi: 10.3390/polym15244686 (PMC10748057; doi:10.3390/polym15244686)
Supplement: Supplementary file 1 [file polymers-15-04686-s001.zip]

Archive with 1 entries (1 files):
- polymers-2736734-supplementary.pdf
